# Supplementary material for: Turn-On Fluorescence Probe for Cancer-Related γ-Glutamyltranspeptidase Detection
Source: Molecules. 2024 Oct 9;29(19):4776. doi: 10.3390/molecules29194776 (PMC11477498; doi:10.3390/molecules29194776)
Supplement: Supplementary file 1 [file molecules-29-04776-s001.zip]

Archive with 1 entries (1 files):
- molecules-3223148-supplementary.pdf
